# Supplementary material for: Dynamic genetic architecture of yeast response to environmental perturbation shed light on origin of cryptic genetic variation
Source: PLoS Genet. 2020 May 11;16(5):e1008801. doi: 10.1371/journal.pgen.1008801 (PMC7241848; doi:10.1371/journal.pgen.1008801)
Supplement: S1 Table — (XLSX) [file pgen.1008801.s010.xlsx]

## Sheet: Sheet1
S1 Table. Summary of the P values from likelihood ratio test comparing a full model with all 311 growth QTL detected for all environments and a reduced model with QTL only detected for focal environments.
Environment	Number of QTL1	P values2	Significance3
Cobalt Chloride	35	3.44e-04	Yes
Copper Sulfate	29	8.44e-04	Yes
Diamide	73	2.27e-04	Yes
E6-Berbamine	60	1.30e-03	Yes
Ethanol	30	4.35e-05	Yes
Formamide	51	4.64e-03	No
Hydroxyurea	13	4.03e-04	Yes
Indol acetic Acid	18	2.56e-04	Yes
Lactate	63	2.89e-03	No
Lactose	44	1.06e-03	Yes
Magnesium Chloride	29	4.80e-04	Yes
Manganese Sulfate	54	8.38e-05	Yes
Menadione	57	1.09e-02	No
Neomycin	54	1.96e-11	Yes
Raffinose	46	1.06e-05	Yes
Trehalose	58	5.71e-03	No
Xylose	32	1.58e-09	Yes
YNB	53	1.06e-04	Yes
YPD	41	1.04e-04	Yes
Zeocin	66	3.43e-06	Yes
1Number of QTL: The number of additive QTL detected at focal environment
2P values from likelihood ratio test testing whether these loci, not individually associated with focal environments made significant contribution to growth as a group
3Significance: whether the p value reaches multiple testing threshold
