# Supplementary material for: Dynamic genetic architecture of yeast response to environmental perturbation shed light on origin of cryptic genetic variation
Source: PLoS Genet. 2020 May 11;16(5):e1008801. doi: 10.1371/journal.pgen.1008801 (PMC7241848; doi:10.1371/journal.pgen.1008801)
Supplement: S2 Table — (XLSX) [file pgen.1008801.s011.xlsx]

## Sheet: Sheet1
S2 Table. Summary of the QTL by E analysis for 311 growth QTL
SNP Name1	Chromosome	Position	P_vlaue	GxE2
193500_chrI_193500_C_T*	1	193500	3.88e-242	Yes
4348634_chrVII_609644_T_C*	7	609644	3.62e-84	Yes
6164100_chrX_331639_C_T	10	331639	9.88e-12	Yes
3089307_chrV_197352_T_C*	5	197352	5.32e-58	Yes
8347770_chrXIII_24565_A_G*	13	24565	0.00e+00	Yes
6493214_chrX_660753_C_T*	10	660753	6.16e-127	Yes
7894865_chrXII_649837_A_G*	12	649837	0.00e+00	Yes
10107829_chrXV_75860_A_G*	15	75860	5.95e-300	Yes
4111213_chrVII_372223_T_G*	7	372223	1.28e-73	Yes
9734886_chrXIV_487250_G_C	14	487250	0.00e+00	Yes
10590922_chrXV_558953_G_A	15	558953	8.92e-140	Yes
3175379_chrV_283424_T_C	5	283424	8.24e-68	Yes
1139178_chrIII_95776_T_C*	3	95776	2.42e-49	Yes
9238100_chrXIII_914895_A_T	13	914895	3.13e-54	Yes
10973374_chrXV_941405_C_T	15	941405	5.77e-19	Yes
7815060_chrXII_570032_G_A	12	570032	1.48e-232	Yes
4951944_chrVIII_122014_T_C	8	122014	0.00e+00	Yes
10233761_chrXV_201792_T_C	15	201792	0.00e+00	Yes
40866_chrI_40866_T_C	1	40866	5.18e-154	Yes
3661374_chrVI_192545_C_T	6	192545	2.64e-08	Yes
7614510_chrXII_369482_A_G	12	369482	1.74e-59	Yes
10875861_chrXV_843892_A_G	15	843892	2.28e-30	Yes
7379379_chrXII_134351_T_C	12	134351	2.76e-43	Yes
1255174_chrIII_211772_G_A	3	211772	6.91e-31	Yes
796888_chrII_566670_T_A	2	566670	7.23e-88	Yes
9790206_chrXIV_542570_G_A	14	542570	3.72e-235	Yes
8372793_chrXIII_49588_C_T	13	49588	0.00e+00	Yes
10465962_chrXV_433993_C_T	15	433993	1.90e-127	Yes
8434826_chrXIII_111621_T_C	13	111621	0.00e+00	Yes
2308435_chrIV_948413_A_G	4	948413	6.39e-101	Yes
421432_chrII_191214_G_A*	2	191214	3.44e-23	Yes
5892760_chrX_60299_C_T	10	60299	6.23e-89	Yes
10170631_chrXV_138662_A_G	15	138662	0.00e+00	Yes
11644024_chrXVI_520764_G_A	16	520764	7.39e-102	Yes
5572582_chrIX_180009_T_A	9	180009	6.19e-38	Yes
10196253_chrXV_164284_T_A	15	164284	0.00e+00	Yes
5441452_chrIX_48879_C_T	9	48879	3.59e-25	Yes
7193645_chrXI_615433_T_C	11	615433	2.10e-62	Yes
1974760_chrIV_614738_A_C	4	614738	4.04e-36	Yes
5040640_chrVIII_210710_A_T	8	210710	4.06e-122	Yes
3918900_chrVII_179910_G_A	7	179910	0.00e+00	Yes
4590187_chrVII_851197_T_G	7	851197	2.32e-70	Yes
9624126_chrXIV_376490_A_G*	14	376490	0.00e+00	Yes
11615614_chrXVI_492354_C_T	16	492354	2.61e-118	Yes
9142223_chrXIII_819018_C_T	13	819018	1.20e-40	Yes
774352_chrII_544134_G_A	2	544134	7.47e-111	Yes
623487_chrII_393269_T_C	2	393269	3.42e-96	Yes
3866036_chrVII_127046_A_G	7	127046	0.00e+00	Yes
3153148_chrV_261193_A_T	5	261193	1.46e-52	Yes
2834907_chrIV_1474885_A_G	4	1474885	2.89e-07	Yes
8560038_chrXIII_236833_C_T	13	236833	0.00e+00	Yes
10067884_chrXV_35915_T_C	15	35915	2.00e-93	Yes
1295281_chrIII_251879_C_T	3	251879	1.58e-16	Yes
9711190_chrXIV_463554_A_T	14	463554	0.00e+00	Yes
5011062_chrVIII_181132_A_G	8	181132	2.17e-105	Yes
5531209_chrIX_138636_T_A	9	138636	3.78e-57	Yes
8231374_chrXII_986346_G_A	12	986346	1.01e-08	Yes
5581492_chrIX_188919_A_T	9	188919	6.04e-51	Yes
5666111_chrIX_273538_G_A	9	273538	1.22e-78	Yes
11498533_chrXVI_375273_C_T	16	375273	2.23e-146	Yes
3701448_chrVI_232619_G_A	6	232619	2.39e-07	Yes
487143_chrII_256925_T_C	2	256925	5.88e-45	Yes
4945907_chrVIII_115977_A_T	8	115977	0.00e+00	Yes
684479_chrII_454261_G_A	2	454261	1.52e-133	Yes
1118075_chrIII_74673_A_G	3	74673	3.48e-33	Yes
4537389_chrVII_798399_T_C	7	798399	1.36e-56	Yes
8587605_chrXIII_264400_A_G	13	264400	0.00e+00	Yes
10280547_chrXV_248578_G_A	15	248578	9.41e-211	Yes
3936455_chrVII_197465_A_G	7	197465	0.00e+00	Yes
10653941_chrXV_621972_A_G	15	621972	8.37e-84	Yes
4216167_chrVII_477177_C_G	7	477177	1.23e-119	Yes
9750134_chrXIV_502498_C_T	14	502498	0.00e+00	Yes
10688536_chrXV_656567_G_A	15	656567	2.85e-58	Yes
884725_chrII_654507_T_C	2	654507	1.19e-47	Yes
4139152_chrVII_400162_T_C	7	400162	4.15e-76	Yes
5290246_chrVIII_460316_T_C	8	460316	4.70e-30	Yes
6787397_chrXI_209185_T_A	11	209185	2.78e-44	Yes
5653342_chrIX_260769_T_C	9	260769	3.51e-125	Yes
5430557_chrIX_37984_T_G	9	37984	8.27e-23	Yes
9385314_chrXIV_137678_C_T	14	137678	5.60e-33	Yes
7534566_chrXII_289538_G_A	12	289538	8.28e-32	Yes
3823704_chrVII_84714_T_A	7	84714	2.53e-164	Yes
8073782_chrXII_828754_T_C	12	828754	6.92e-76	Yes
4994073_chrVIII_164143_G_A	8	164143	1.73e-109	Yes
10442033_chrXV_410064_A_G	15	410064	5.13e-175	Yes
7298297_chrXII_53269_C_T	12	53269	3.91e-09	Yes
7693396_chrXII_448368_A_G	12	448368	9.07e-33	Yes
10134640_chrXV_102671_A_T	15	102671	0.00e+00	Yes
8736983_chrXIII_413778_C_T	13	413778	2.67e-76	Yes
6354106_chrX_521645_T_G	10	521645	1.04e-101	Yes
11541717_chrXVI_418457_T_C	16	418457	1.49e-100	Yes
1641349_chrIV_281327_T_C	4	281327	1.82e-38	Yes
2717811_chrIV_1357789_T_G	4	1357789	8.57e-27	Yes
8654539_chrXIII_331334_A_G	13	331334	1.25e-276	Yes
7110331_chrXI_532119_G_A	11	532119	1.94e-37	Yes
1902084_chrIV_542062_T_C	4	542062	3.40e-35	Yes
2630055_chrIV_1270033_C_T	4	1270033	2.43e-12	Yes
9512173_chrXIV_264537_A_G	14	264537	9.43e-173	Yes
4299073_chrVII_560083_G_A	7	560083	2.07e-109	Yes
10615684_chrXV_583715_A_G	15	583715	8.44e-112	Yes
2509052_chrIV_1149030_T_C	4	1149030	9.65e-56	Yes
33147_chrI_33147_G_T	1	33147	7.86e-130	Yes
10858985_chrXV_827016_A_T	15	827016	5.50e-23	Yes
9184667_chrXIII_861462_G_A	13	861462	4.51e-55	Yes
8664927_chrXIII_341722_T_C	13	341722	1.87e-227	Yes
3599017_chrVI_130188_C_T	6	130188	4.33e-27	Yes
4397128_chrVII_658138_T_C	7	658138	7.50e-22	Yes
7767974_chrXII_522946_A_G	12	522946	1.75e-58	Yes
6887963_chrXI_309751_T_G	11	309751	8.70e-34	Yes
6970318_chrXI_392106_C_T	11	392106	9.65e-51	Yes
10798650_chrXV_766681_G_A	15	766681	6.53e-07	Yes
1291951_chrIII_248549_C_T	3	248549	5.10e-14	Yes
5492996_chrIX_100423_T_C	9	100423	3.32e-59	Yes
4161376_chrVII_422386_C_T	7	422386	4.99e-78	Yes
6340986_chrX_508525_G_A	10	508525	5.98e-95	Yes
3560948_chrVI_92119_A_G	6	92119	4.45e-18	Yes
9084976_chrXIII_761771_C_T	13	761771	8.68e-42	Yes
8260775_chrXII_1015747_G_A	12	1015747	3.57e-03	No
114652_chrI_114652_C_T	1	114652	4.26e-28	Yes
9897446_chrXIV_649810_A_G	14	649810	2.91e-117	Yes
11330697_chrXVI_207437_T_A	16	207437	6.98e-89	Yes
1782092_chrIV_422070_C_T	4	422070	4.34e-43	Yes
5881260_chrX_48799_G_A	10	48799	1.34e-63	Yes
665194_chrII_434976_G_T	2	434976	2.63e-121	Yes
1089964_chrIII_46562_T_A	3	46562	1.28e-09	Yes
11936407_chrXVI_813147_T_C	16	813147	2.05e-06	Yes
1422346_chrIV_62324_G_C	4	62324	8.79e-21	Yes
5202635_chrVIII_372705_C_A	8	372705	2.88e-21	Yes
4251340_chrVII_512350_A_T	7	512350	3.59e-119	Yes
6225749_chrX_393288_T_C	10	393288	2.10e-33	Yes
3676508_chrVI_207679_A_C	6	207679	1.17e-08	Yes
964804_chrII_734586_C_T	2	734586	2.19e-16	Yes
8178548_chrXII_933520_G_T	12	933520	8.70e-27	Yes
7356451_chrXII_111423_A_G	12	111423	4.21e-37	Yes
5634465_chrIX_241892_A_G	9	241892	5.25e-71	Yes
3418667_chrV_526712_A_T	5	526712	5.71e-11	Yes
9024358_chrXIII_701153_G_C	13	701153	2.16e-136	Yes
3301125_chrV_409170_T_C	5	409170	3.23e-39	Yes
7349496_chrXII_104468_A_T	12	104468	6.43e-31	Yes
9961304_chrXIV_713668_T_C	14	713668	2.39e-18	Yes
7504079_chrXII_259051_C_T	12	259051	8.74e-20	Yes
2424307_chrIV_1064285_G_A	4	1064285	1.02e-35	Yes
1521242_chrIV_161220_A_G	4	161220	1.47e-15	Yes
8060554_chrXII_815526_A_G	12	815526	2.58e-87	Yes
10341838_chrXV_309869_T_C	15	309869	4.74e-183	Yes
3266770_chrV_374815_G_A	5	374815	7.68e-46	Yes
3534631_chrVI_65802_T_G	6	65802	2.53e-13	Yes
5348875_chrVIII_518945_A_G	8	518945	7.82e-35	Yes
1220483_chrIII_177081_G_C	3	177081	3.16e-50	Yes
9195907_chrXIII_872702_T_C	13	872702	1.49e-58	Yes
10493762_chrXV_461793_G_A	15	461793	1.01e-54	Yes
6806359_chrXI_228147_C_A	11	228147	4.47e-38	Yes
1309673_chrIII_266271_G_A	3	266271	1.96e-12	Yes
1999059_chrIV_639037_G_T	4	639037	3.86e-22	Yes
6937354_chrXI_359142_T_C	11	359142	8.99e-46	Yes
8733525_chrXIII_410320_T_C	13	410320	5.42e-97	Yes
4684968_chrVII_945978_C_T	7	945978	9.19e-32	Yes
8474614_chrXIII_151409_T_C	13	151409	4.72e-292	Yes
5945399_chrX_112938_T_A	10	112938	8.11e-240	Yes
1240708_chrIII_197306_T_C	3	197306	1.24e-51	Yes
2561643_chrIV_1201621_C_T	4	1201621	1.15e-37	Yes
5271763_chrVIII_441833_A_G	8	441833	2.29e-35	Yes
2358650_chrIV_998628_A_T	4	998628	2.95e-126	Yes
3396166_chrV_504211_A_C	5	504211	1.04e-13	Yes
3342341_chrV_450386_C_T	5	450386	3.57e-31	Yes
6713295_chrXI_135083_A_G	11	135083	1.98e-52	Yes
10976399_chrXV_944430_T_C	15	944430	2.90e-16	Yes
6625055_chrXI_46843_C_T	11	46843	2.90e-43	Yes
8966073_chrXIII_642868_G_A	13	642868	1.94e-86	Yes
3103942_chrV_211987_C_G	5	211987	5.70e-50	Yes
4039180_chrVII_300190_G_A	7	300190	4.64e-87	Yes
7473402_chrXII_228374_G_C	12	228374	1.83e-07	Yes
3545271_chrVI_76442_G_A	6	76442	4.56e-15	Yes
7807333_chrXII_562305_C_G	12	562305	1.11e-170	Yes
11055361_chrXV_1023392_T_G	15	1023392	2.33e-07	Yes
1757949_chrIV_397927_G_A	4	397927	1.64e-51	Yes
11517118_chrXVI_393858_A_G	16	393858	1.75e-128	Yes
5558748_chrIX_166175_C_T	9	166175	3.30e-42	Yes
1171626_chrIII_128224_T_C	3	128224	1.42e-48	Yes
11578735_chrXVI_455475_T_A	16	455475	7.08e-94	Yes
1202358_chrIII_158956_T_C	3	158956	1.51e-47	Yes
2074955_chrIV_714933_T_C	4	714933	9.69e-25	Yes
7330660_chrXII_85632_T_G	12	85632	5.07e-13	Yes
4023350_chrVII_284360_A_G	7	284360	2.19e-101	Yes
9185900_chrXIII_862695_C_T	13	862695	6.24e-57	Yes
1107706_chrIII_64304_C_T	3	64304	4.07e-16	Yes
1581197_chrIV_221175_G_A	4	221175	7.77e-32	Yes
6611885_chrXI_33673_G_A	11	33673	7.92e-23	Yes
8623529_chrXIII_300324_G_C	13	300324	0.00e+00	Yes
10414113_chrXV_382144_C_T	15	382144	1.53e-205	Yes
5928463_chrX_96002_G_T	10	96002	6.04e-193	Yes
3567664_chrVI_98835_T_A	6	98835	3.90e-21	Yes
2440545_chrIV_1080523_C_T	4	1080523	2.28e-36	Yes
7996016_chrXII_750988_C_T	12	750988	2.41e-253	Yes
6848038_chrXI_269826_A_G	11	269826	1.64e-24	Yes
760082_chrII_529864_G_A	2	529864	1.22e-114	Yes
925586_chrII_695368_T_C	2	695368	6.30e-24	Yes
6594950_chrXI_16738_T_C	11	16738	6.50e-15	Yes
5678919_chrIX_286346_G_A	9	286346	1.79e-66	Yes
9435376_chrXIV_187740_T_C	14	187740	3.24e-68	Yes
11739349_chrXVI_616089_G_A	16	616089	6.69e-20	Yes
3161012_chrV_269057_A_G	5	269057	4.73e-60	Yes
9167252_chrXIII_844047_C_T	13	844047	1.99e-49	Yes
10551485_chrXV_519516_C_G	15	519516	3.83e-75	Yes
5093312_chrVIII_263382_T_C	8	263382	1.59e-31	Yes
138823_chrI_138823_A_G	1	138823	1.04e-44	Yes
7921913_chrXII_676885_G_A	12	676885	0.00e+00	Yes
5303814_chrVIII_473884_A_G	8	473884	1.45e-26	Yes
3885183_chrVII_146193_A_G	7	146193	0.00e+00	Yes
9462469_chrXIV_214833_G_A	14	214833	8.34e-103	Yes
2413305_chrIV_1053283_G_A	4	1053283	3.12e-42	Yes
935324_chrII_705106_A_T	2	705106	5.91e-25	Yes
11020152_chrXV_988183_G_A	15	988183	8.40e-13	Yes
6324127_chrX_491666_G_A	10	491666	5.22e-81	Yes
2248498_chrIV_888476_T_C	4	888476	4.55e-43	Yes
6997404_chrXI_419192_A_G	11	419192	3.12e-41	Yes
6751527_chrXI_173315_G_C	11	173315	1.69e-42	Yes
9536458_chrXIV_288822_C_T	14	288822	3.39e-202	Yes
8151459_chrXII_906431_T_C	12	906431	4.57e-25	Yes
8493990_chrXIII_170785_T_A	13	170785	7.79e-260	Yes
1342500_chrIII_299098_C_T	3	299098	2.00e-07	Yes
8847982_chrXIII_524777_C_A	13	524777	3.13e-25	Yes
5979363_chrX_146902_A_G	10	146902	1.49e-155	Yes
10988277_chrXV_956308_G_T	15	956308	7.30e-15	Yes
11217478_chrXVI_94218_T_C	16	94218	2.74e-20	Yes
6379661_chrX_547200_C_T	10	547200	3.97e-105	Yes
3520086_chrVI_51257_A_G	6	51257	8.69e-10	Yes
10864545_chrXV_832576_G_A	15	832576	1.18e-28	Yes
10244782_chrXV_212813_T_C	15	212813	2.15e-316	Yes
6646084_chrXI_67872_C_G	11	67872	6.25e-70	Yes
7011842_chrXI_433630_T_C	11	433630	3.12e-31	Yes
5515513_chrIX_122940_A_T	9	122940	1.84e-55	Yes
9901193_chrXIV_653557_C_T	14	653557	3.50e-89	Yes
8836630_chrXIII_513425_A_T	13	513425	1.38e-16	Yes
4726124_chrVII_987134_T_A	7	987134	2.34e-22	Yes
188190_chrI_188190_T_C	1	188190	3.19e-130	Yes
1598848_chrIV_238826_G_T	4	238826	3.91e-32	Yes
4581196_chrVII_842206_T_C	7	842206	8.72e-82	Yes
6256867_chrX_424406_A_T	10	424406	2.78e-41	Yes
1861689_chrIV_501667_A_C	4	501667	5.74e-29	Yes
5968656_chrX_136195_G_A	10	136195	8.97e-212	Yes
6280789_chrX_448328_C_T	10	448328	2.54e-41	Yes
602948_chrII_372730_G_A	2	372730	1.32e-88	Yes
2419116_chrIV_1059094_C_T	4	1059094	4.86e-42	Yes
6452525_chrX_620064_T_C	10	620064	2.52e-84	Yes
1414245_chrIV_54223_C_T	4	54223	4.54e-27	Yes
9300295_chrXIV_52659_G_T	14	52659	2.60e-03	No
9773211_chrXIV_525575_T_C	14	525575	0.00e+00	Yes
6945298_chrXI_367086_A_T	11	367086	8.70e-51	Yes
6136044_chrX_303583_C_T	10	303583	1.96e-08	Yes
10262035_chrXV_230066_C_T	15	230066	4.31e-263	Yes
8293957_chrXII_1048929_G_T	12	1048929	5.47e-02	No
4070183_chrVII_331193_A_G	7	331193	1.46e-59	Yes
3847228_chrVII_108238_G_C	7	108238	2.46e-262	Yes
1728757_chrIV_368735_G_A	4	368735	3.65e-49	Yes
1989747_chrIV_629725_G_A	4	629725	2.30e-26	Yes
2221279_chrIV_861257_A_G	4	861257	2.41e-33	Yes
1606765_chrIV_246743_G_C	4	246743	2.81e-35	Yes
3252364_chrV_360409_C_A	5	360409	2.41e-47	Yes
11014104_chrXV_982135_A_T	15	982135	1.46e-13	Yes
1467219_chrIV_107197_G_T	4	107197	5.23e-13	Yes
9795044_chrXIV_547408_G_A	14	547408	3.81e-222	Yes
8084909_chrXII_839881_G_A	12	839881	7.77e-50	Yes
5214936_chrVIII_385006_G_A	8	385006	2.08e-24	Yes
3965142_chrVII_226152_C_T	7	226152	0.00e+00	Yes
11174690_chrXVI_51430_C_T	16	51430	8.16e-18	Yes
8212296_chrXII_967268_A_G	12	967268	2.20e-12	Yes
6297026_chrX_464565_C_A	10	464565	6.08e-47	Yes
4878229_chrVIII_48299_T_C	8	48299	2.41e-97	Yes
5455388_chrIX_62815_A_G	9	62815	3.39e-35	Yes
3037458_chrV_145503_A_G	5	145503	4.44e-33	Yes
2693492_chrIV_1333470_C_T	4	1333470	3.48e-17	Yes
3968793_chrVII_229803_G_A	7	229803	4.98e-318	Yes
8933051_chrXIII_609846_C_T	13	609846	7.40e-69	Yes
707172_chrII_476954_C_T	2	476954	2.94e-135	Yes
173222_chrI_173222_A_C	1	173222	8.53e-73	Yes
7820825_chrXII_575797_G_T	12	575797	9.97e-252	Yes
6402295_chrX_569834_C_T	10	569834	3.88e-84	Yes
939170_chrII_708952_T_C	2	708952	7.15e-24	Yes
6085025_chrX_252564_T_C	10	252564	8.19e-31	Yes
4794687_chrVII_1055697_A_G	7	1055697	9.89e-05	Yes
7205226_chrXI_627014_C_T	11	627014	1.41e-59	Yes
11695724_chrXVI_572464_T_A	16	572464	4.51e-47	Yes
3716953_chrVI_248124_C_T	6	248124	7.87e-06	Yes
2819033_chrIV_1459011_C_T	4	1459011	2.19e-07	Yes
1941203_chrIV_581181_T_C	4	581181	8.43e-28	Yes
337341_chrII_107123_A_T	2	107123	1.62e-04	No
4572794_chrVII_833804_C_A	7	833804	2.43e-71	Yes
8040064_chrXII_795036_C_A	12	795036	5.11e-112	Yes
5689026_chrIX_296453_T_A	9	296453	4.06e-53	Yes
450642_chrII_220424_A_C	2	220424	3.39e-34	Yes
9008894_chrXIII_685689_T_C	13	685689	8.82e-119	Yes
8661636_chrXIII_338431_A_G	13	338431	7.00e-253	Yes
60384_chrI_60384_C_T	1	60384	1.01e-122	Yes
8519173_chrXIII_195968_G_A	13	195968	4.96e-289	Yes
3227559_chrV_335604_T_C	5	335604	1.10e-40	Yes
6301141_chrX_468680_G_A	10	468680	1.07e-55	Yes
11027149_chrXV_995180_A_G	15	995180	5.09e-09	Yes
5050085_chrVIII_220155_T_C	8	220155	1.27e-99	Yes
6036897_chrX_204436_C_A	10	204436	1.10e-48	Yes
1393233_chrIV_33211_A_G	4	33211	1.86e-25	Yes
1694415_chrIV_334393_T_C	4	334393	4.63e-41	Yes
4913863_chrVIII_83933_G_A	8	83933	5.06e-313	Yes
3633940_chrVI_165111_A_G	6	165111	1.07e-16	Yes
1441607_chrIV_81585_T_C	4	81585	2.08e-14	Yes
130776_chrI_130776_C_G	1	130776	3.76e-37	Yes
11204417_chrXVI_81157_G_A	16	81157	4.19e-19	Yes
281133_chrII_50915_C_T	2	50915	1.25e-05	Yes
8951620_chrXIII_628415_G_A	13	628415	1.25e-87	Yes
7528822_chrXII_283794_C_T	12	283794	2.80e-35	Yes
2767557_chrIV_1407535_A_G	4	1407535	4.30e-22	Yes
1SNP name: Epistatic hub QTL are marked with * symbol, 2G x E: whether the p value reaches multiple testing threshold
